# Supplementary material for: Evolution of Physicochemical Properties and Volatile Organic Compound Profiles in Pre-Cooked Braised Chicken During Storage
Source: Foods. 2025 Dec 29;15(1):91. doi: 10.3390/foods15010091 (PMC12785967; doi:10.3390/foods15010091)
Supplement: Supplementary file 1 [file foods-15-00091-s001.zip]

Archive with 3 entries (3 files):
- Figure S1.png
- Figure S2.jpg
- Table S1.pdf
